# Supplementary material for: Construction of the model for predicting prognosis by key genes regulating EGFR-TKI resistance
Source: Front Genet. 2022 Nov 25;13:968376. doi: 10.3389/fgene.2022.968376 (PMC9732098; doi:10.3389/fgene.2022.968376)
Supplement: Supplementary file 1 [file DataSheet4.CSV]

	Term	P-value	Genes	group
1	Oxytocin signaling pathway	4.32099343960132e-05	PRKAB2;PPP3CB;ADCY9;PRKAA2;ROCK2;SRC;PRKCA;CALML4;CALM1;PLCB1	upregulated genes
2	Apelin signaling pathway	9.52967884463329e-05	PRKAB2;GNG10;ADCY9;PRKAA2;SPP1;PIK3C3;CALML4;CALM1;PLCB1	upregulated genes
3	GnRH signaling pathway	0.000248996874013087	MAP2K4;ADCY9;SRC;PRKCA;CALML4;PLCB1;CALM1	upregulated genes
4	Long-term potentiation	0.000270070506926876	RPS6KA3;PPP3CB;PRKCA;CALML4;PLCB1;CALM1	upregulated genes
5	Inflammatory mediator regulation of TRP channels	0.000343663871542268	ADCY9;SRC;BDKRB2;PRKCA;CALML4;CALM1;PLCB1	upregulated genes
6	Rap1 signaling pathway	0.000543542577092044	ADCY9;SRC;F2R;PRKCA;EVL;CALML4;PRKD1;CALM1;PLCB1;RAPGEF4	upregulated genes
7	Glucagon signaling pathway	0.000585276740248156	PRKAB2;PPP3CB;PRKAA2;CALML4;PYGL;CALM1;PLCB1	upregulated genes
8	Human cytomegalovirus infection	0.000924404594569534	GNG10;PPP3CB;ADCY9;ROCK2;SRC;TRAF5;PRKCA;CALML4;CALM1;PLCB1	upregulated genes
9	Propanoate metabolism	0.00105086245685376	PCCA;BCKDHB;SUCLG2;ACAT1	upregulated genes
10	GABAergic synapse	0.00123242296909344	GABRB3;GNG10;ADCY9;SRC;PRKCA;GPHN	upregulated genes
11	Coronavirus disease	8.25464721618898e-06	VWF;DDX58;STAT2;STAT3;MX1;PIK3R3;ISG15;EGFR;IFIH1;NFKBIA;ACE2;IRF3;OAS3;CASP1;TLR3;HBEGF	downregulated genes
12	Hepatitis C	8.33294281306231e-06	DDX58;STAT2;MX1;STAT3;PIK3R3;EGFR;NFKBIA;OCLN;IRF3;OAS3;CLDN7;SOS1;TLR3	downregulated genes
13	Estrogen signaling pathway	1.04603892742575e-05	GABBR2;KRT18;HSPA1L;KRT16;ITPR2;PIK3R3;TGFA;FKBP4;SOS1;EGFR;HBEGF;GNAI2	downregulated genes
14	Proteoglycans in cancer	3.36404143410971e-05	VAV3;ITGA2;STAT3;GAB1;PLAUR;PIK3R3;ITPR2;EGFR;VEGFA;ERBB3;TIMP3;PTPN6;SOS1;HBEGF	downregulated genes
15	Leukocyte transendothelial migration	5.62123660891035e-05	VAV3;OCLN;ITGAM;NCF4;CLDN7;ITGB2;PECAM1;PIK3R3;ICAM1;GNAI2	downregulated genes
16	Measles	6.23102015676691e-05	NFKBIA;IFIH1;IRF3;HSPA1L;DDX58;OAS3;STAT2;MX1;STAT3;PIK3R3;BCL2L1	downregulated genes
17	Influenza A	0.00040694822549489	NFKBIA;IFIH1;IRF3;DDX58;OAS3;STAT2;MX1;CASP1;PIK3R3;TLR3;ICAM1	downregulated genes
18	Human papillomavirus infection	0.000538316637564318	PTGER4;VWF;STAT2;ITGA2;ITGA1;MX1;PIK3R3;ISG15;EGFR;VEGFA;OASL;SLC9A3R1;IRF3;IRF1;SOS1;TLR3	downregulated genes
19	Pertussis	0.000545944386776537	ITGAM;IRF3;IL23A;IRF1;ITGB2;CASP1;GNAI2	downregulated genes
20	Legionellosis	0.000667034848146749	NFKBIA;ITGAM;HSPA1L;ITGB2;HSF1;CASP1	downregulated genes
