# Supplementary material for: Construction of the model for predicting prognosis by key genes regulating EGFR-TKI resistance
Source: Front Genet. 2022 Nov 25;13:968376. doi: 10.3389/fgene.2022.968376 (PMC9732098; doi:10.3389/fgene.2022.968376)
Supplement: Supplementary file 2 [file DataSheet3.CSV]

	Term	P-value	Genes	group
1	NADPH binding (GO:0070402)	0.000767922640848712	QDPR;LBR;DECR1	upregulated genes
2	oxidoreductase activity, acting on the CH-CH group of donors, NAD or NADP as acceptor (GO:0016628)	0.00165485557597258	LBR;BLVRA;DECR1	upregulated genes
3	ribose phosphate diphosphokinase activity (GO:0004749)	0.00172900965870644	PRPS2;PRPSAP2	upregulated genes
4	3-chloroallyl aldehyde dehydrogenase activity (GO:0004028)	0.00172900965870644	ALDH3A1;ALDH3B1	upregulated genes
5	diphosphotransferase activity (GO:0016778)	0.00257068270994816	PRPS2;PRPSAP2	upregulated genes
6	DNA-directed DNA polymerase activity (GO:0003887)	0.00261873239558024	POLA1;POLE2;POLH	upregulated genes
7	DNA polymerase activity (GO:0034061)	0.00300254134909084	POLA1;POLE2;POLH	upregulated genes
8	kinesin binding (GO:0019894)	0.00665147552234694	ARHGEF10;IFT88;NEFH	upregulated genes
9	tubulin binding (GO:0015631)	0.00849699743862568	BCAS3;KIF16B;TBCE;MTUS1;MAPT;FGF13;EML1;NEFH;MID1;BBS4	upregulated genes
10	beta-tubulin binding (GO:0048487)	0.00876788307868249	BCAS3;FGF13;BBS4	upregulated genes
11	hydrolase activity, acting on carbon-nitrogen (but not peptide) bonds, in linear amidines (GO:0016813)	3.57883358435284e-05	DDAH2;PADI3;PADI2;PADI4	downregulated genes
12	protein-arginine deiminase activity (GO:0004668)	6.3083168332857e-05	PADI3;PADI2;PADI4	downregulated genes
13	arachidonic acid binding (GO:0050544)	0.000124414683155032	STX3;S100A9;S100A8	downregulated genes
14	icosatetraenoic acid binding (GO:0050543)	0.000124414683155032	STX3;S100A9;S100A8	downregulated genes
15	kinase binding (GO:0019900)	0.000174375839827149	CAB39;WWC1;STAT3;ITGB2;RHOF;NOD2;RHOC;FOXM1;RHOD;EGFR;GYS1;BAG5;FAM83E;DLG4;HSF1;CASP1;SPRY2;PTPN6;TRIM38;ATF5;BCL2L1	downregulated genes
16	icosanoid binding (GO:0050542)	0.000214705292362069	STX3;S100A9;S100A8	downregulated genes
17	deoxycytidine deaminase activity (GO:0047844)	0.00033876689601961	APOBEC3C;APOBEC3F;APOBEC3B	downregulated genes
18	cadherin binding (GO:0045296)	0.000398721170226342	MACF1;JUP;ASAP1;NDRG1;EGFR;CNN3;EHD1;ARVCF;TBC1D2;KRT18;VAPB;MICALL1;PKP2;PACSIN2;EPS8L1;SFN	downregulated genes
19	oxidoreductase activity, acting on paired donors, with incorporation or reduction of molecular oxygen, reduced iron-sulfur protein as one donor, and incorporation of one atom of oxygen (GO:0016713)	0.000501113118625815	CYP11A1;CYP4F2;CYP4F12	downregulated genes
20	RAGE receptor binding (GO:0050786)	0.000501113118625815	S100A13;S100A9;S100A8	downregulated genes
