# Supplementary material for: Construction of the model for predicting prognosis by key genes regulating EGFR-TKI resistance
Source: Front Genet. 2022 Nov 25;13:968376. doi: 10.3389/fgene.2022.968376 (PMC9732098; doi:10.3389/fgene.2022.968376)
Supplement: Supplementary file 3 [file Table1.XLSX]

## Sheet: Sheet1
Searching results of gefitinib
Accession	Title	Human Non-Small Cell Lung Cancer cells or samples	3 sensitive and 3 resistant without genetic manipulation	available mRNA expression matrix
GSE103780	Human Non-Small Cell Lung Cancer cells: Control vs gefitinib treated cells	Yes	No	Yes
GSE95558	JUN-Mediated downregulation of EGFR signaling is associated with resistance to gefitinib in EGFR-mutant NSCLC cell lines [RNA-seq]	Yes	No	Yes
GSE72197	Gene expression profiles of na?ve PC-9 cells and PC-9GR cells that are resistant to gefitinib.	Yes	No	Yes
GSE23206	NSCLC cells treated with Gefitinib	Yes	No	Yes
GSE110815	miRNA expression of gefitinib-resistant cell lines	Yes	No	No
GSE95590	JUN-Mediated downregulation of EGFR signaling is associated with resistance to gefitinib in EGFR-mutant NSCLC cell lines [ChIP-seq]	Yes	No	Yes
GSE117610	RNA-seq of PC9 cells tolerant to gefitinib	Yes	No	Yes
GSE201020	FOXM1 variant contributes to gefitinib resistance via activating wnt/?-catenin signal pathway in non-small cell lung cancer patients	Yes	Yes	No
GSE169513	The lncRNAs, circRNAs and mRNAs involved in gefitinib-resistance of PC9 cells	Yes	Yes	No
GSE117846	Gefitinib treatment in human EGFR-driven-Gefitinib resistant tumoral cell line	Yes	No	Yes
GSE157374	Whole genome expression analysis of primary head and neck squamous cell carcinoma (HNSCC) cell lines and their isogenic gefitinib resistant cell lines	No	Yes	Yes
GSE153114	Expression data from EGF-stimulated A431 cells with or without Gefitinib treatment	Yes	No	Yes
GSE69599	Transcriptome analysis of PC9 cells with gefitinib or/and hypoxia treatment and comparison with gefitinib resistant PC9 cells and ALDH positive PC9 cells	Yes	No	Yes
GSE95592	JUN-Mediated downregulation of EGFR signaling is associated with resistance to gefitinib in EGFR-mutant NSCLC cell lines	Yes	No	No
GSE163597	Exosomal delivery of FTO confers gefitinib resistance to recipient cells through ABCC10 regulation in m6A dependent manner	No	Yes	Yes
GSE79688	A mechanism of resistance to gefitinib mediated by cellular reprogramming and the acquisition of an FGF2-FGFR1 autocrine growth loop	Yes	No	Yes
GSE51828	miR-134/487b/655 Cluster regulates TGF-?-induced epithelial-mesenchymal transition and drug resistance to Gefitinib by targeting MAGI2 in lung adenocarcinoma cells.	Yes	No	No
GSE38302	Analysis of gene expression change by gefitinib treatment in gefitinib sensitive PC9 and resistant PC9.	Yes	No	Yes
GSE123066	Transcriptomic analysis of gefitinib-resistant EGFR-mutant NSCLC cells	Yes	Yes	Yes
GSE8967	Human colon cancer cell lines: NT(untreated) vs EGF, Cetuximab and Gefitinib treatments	No	Yes	Yes
GSE129221	Apatinib preferentially inhibits Gefitinib-resistant lung cancer cells by inducing cell cycle arrest and inhibiting VEGFR signaling pathway	Yes	No	Yes
GSE103155	Genome-wide analysis of gefitinib-tolerant gene expression in single cell-derived clones	Yes	No	Yes
GSE75307	Genome-wide analysis of gefitinib short-term resistance gene expression in the NSCLC cell line HCC827 in co-culture	Yes	No	Yes
GSE75308	Genome-wide analysis of gefitinib short-term resistance gene expression in the NSCLC cell line PC9 in co-culture	Yes	No	Yes
GSE157905	RNA Sequencing of HCC cells after lenvatinib, gefitinib, and combination treatment	No	Yes	Yes
GSE23135	Genome-wide analysis of time-dependent gene expression in MCF-10A cells treated with the EGFR-specific inhibitor gefitinib for 45 hours	No	No	Yes
GSE23136	Genome-wide analysis of time-dependent gene expression in MCF-10HER-2 cells treated with the EGFR-specific inhibitor gefitinib for 45 hours	No	No	Yes
GSE33658	A phase II neoadjuvant trial of anastrozole (A), fulvestrant (F) and gefitinib (I - iressa) in patients with newly diagnosed estrogen receptor positive breast cancer	No	No	Yes
GSE75309	Genome-wide analysis of gefitinib short-term resistance gene expression in EGFR mutant NSCLC cell lines	Yes	No	Yes
GSE125933	Compound kushen injection and YFSJ reduce gefitinib resistance in gefitinib resistant lung cancer cell lines	Yes	No	No
GSE4342	Gefitinib sensitivity in NSCLC cell lines	Yes	No	Yes
GSE68954	caArray_golub-00392: Gefitinib (Iressa) induces myeloid differentiation of acute myeloid leukemia	No	No	Yes
GSE48906	Neoadjuvant anastrozole alone or with gefitinib in early breast cancer	No	Yes	Yes
GSE34228	Time-course gene expression profiles of gefitinib-sensitive or -resistant lung adenocarcinoma cells stimulated with EGF, in the presence or absence of gefitinib, EGF receptor tyrosine kinase-specific inhibitor	Yes	Yes	Yes
Searching results of erlotinib
Accession	Title	Human Non-Small Cell Lung Cancer cells or samples	3 sensitive and 3 resistant without genetic manipulation	available mRNA expression matrix
GSE134836	Profiling non-small cell lung carcinoma cell line PC9 treated with erlotinib using 10x Genomics	Yes	No	Yes
GSE134837	Profiling non-small cell lung carcinoma cell line HCC827 treated with erlotinib	Yes	No	Yes
GSE149214	Single cell RNA-seq profiling of erlotinib-resistant PC9 cells	Yes	No	Yes
GSE86975	IQGAP1 serves a role in erlotinib-related purpuric dermatitis	No	No	Yes
GSE63784	The HDAC inhibitor panobinostat acts as a sensitizer for erlotinib activity in EGFR mutated and wildtype NSCLC cells	Yes	No	No
GSE62118	Charaterization of genetic alterations and gene expression signatures found in erlotinib-resistant and erlotinib/crizotinib dual-resistant HCC827 subpopulations	Yes	No	Yes
GSE38121	Gene expression profiling of generated Erlotinib-resistant (ER) cell lines	Yes	No	Yes
GSE167982	M1/M2 polarization of Lyz2Cre+ or C57Bl/6 BMDMs yield unique phenotypes when polarized in the presence/absence of EGFR inhibitor Erlotinib	No	No	Yes
GSE148465	Gene expression profiling of erlotinib-resistant PC9 cells.	Yes	No	Yes
GSE191185	RNA sequencing of PC9 and four erlotinib-persister cells derived from PC9	Yes	No	Yes
GSE134841	Drug holiday expression profiling of non-small cell lung carcinoma cell line PC9 treated with erlotinib	Yes	No	Yes
GSE149215	Profiling non-small cell lung carcinoma cell line PC9 treated with etoposide, erlotinib and its combination with crizotinib	Yes	No	Yes
GSE134840	Profiling non-small cell lung carcinoma cell line PC9 treated with erlotinib, KDM5A inhibitor, or viruses expressing KDM5 shRNAs or cDNA	Yes	No	Yes
GSE151195	RNA-seq data of nasopharyngeal carcinoma (NPC) cell and GO-PEG_erlotinib treatment	No	No	Yes
GSE134839	Profiling non-small cell lung carcinoma cell line PC9 treated with erlotinib	Yes	No	Yes
GSE148461	Genome-wide map of H3K4me3 in erlotinib-resistant PC9 cells.	Yes	No	Yes
GSE67545	Expression data from human hepatocarcinoma HCC-1.2 cell line treated by erlotinib	No	No	Yes
GSE27638	Gene expression profile of hepatocellular carcinoma in low-dose, repeated diethylnitrosamine (DEN)-treated rat treated with erlotinib	No	No	Yes
GSE49135	Axl mediates acquired resistance of head and neck cancer cells to the epidermal growth factor receptor inhibitor erlotinib	No	Yes	Yes
GSE27640	Gene expression profile of liver tissue in carbon tetrachloride (CCl4)-treated mouse treated with erlotinib	No	No	Yes
GSE142669	Genome-scale CRISPR screening identifies cell cycle and protein ubiquitination processes as druggable targets for erlotinib-resistant lung cancer	Yes	No	Yes
GSE40130	Regulation of epidermal growth factor receptor signaling and erlotinib sensitivity in head and neck cancer cells by miR-7	No	No	Yes
GSE98973	Kinome and transcriptome profiling reveal broad and distinct activities of erlotinib, sunitinib, and sorafenib in the mouse heart and suggest cardiotoxicity from combined STAT and EGFR inhibition	No	Yes	Yes
GSE80316	gene expression profiles in PC9 erlotinib resistance cells after erlotinib, HDAC inhibitor YF454A or combination treatment	Yes	No	Yes
GSE67051	Gene expression analysis in EGFR-mutant NSCLC cells treated with erlotinib versus DMSO	Yes	No	Yes
GSE109427	Angiogenin/ribonuclease 5 is an EGFR ligand and a serum biomarker for erlotinib sensitivity in pancreatic cancer	No	No	Yes
GSE80344	Gene expression profiling of Erlotinib sensitive and resistant human non small cell lung cancer (NSCLC) cell lines	Yes	Yes	Yes
GSE51212	Whole transcriptome analysis of erlotinib treatment in EGFR-mutant cells	Yes	No	Yes
GSE189724	A Phase I/II Study of Ivaltinostat Combined with Gemcitabine and Erlotinib in Patients with Untreated Locally Advanced or Metastatic Pancreatic Adenocarcinoma	No	No	Yes
GSE106151	Differential Gene Expression in Erlotinib-Treated Fibroblasts	No	No	Yes
GSE45891	Genome-wide analysis of EGFR inhibitor erlotinib treatment in Head and neck, squamous cell carcinoma's FADU, SQ20B and Cal 27	No	No	Yes
GSE19057	Gene expression profile of liver tissue in low-dose, repeated diethylnitrosamine (DEN)-treated rat treated with erlotinib	No	No	Yes
GSE62061	Genome-wide gene expression analysis of EGFR inhibitor erlotinib-resistant and -sensitive head and neck squamous cell carcinoma cell lines Cal-27, SCC-25, FaDu, and SQ20B	No	No	Yes
GSE57422	Quinacrine Overcomes Resistance to Erlotinib by Inhibiting FACT, Nuclear Factor-kappa B and Cell Cycle Progression in Non-Small Cell Lung Cancer	Yes	No	Yes
GSE57156	Expression data from EGFR WT or EGFR mutant NSCLC with or without erlotinib	Yes	No	Yes
GSE159602	Impact of Erlotinib incubation on primary human keratinocytes and fibroblasts	No	No	Yes
GSE37138	Exon array analysis of the response to bevacizumab/erlotinib in advanced non-small cell lung cancer	Yes	Yes	No
GSE33072	An epithelial-mesenchymal transition (EMT) gene signature predicts resistance to erlotinib and PI3K pathway inhibitors and identifies Axl as a novel EMT marker in non-small cell lung cancer.	Yes	No	Yes
GSE116442	Drug-induced change in gene expression across NCI-60 cell lines after exposure to 15 anticancer agents for 2, 6 and 24h (erlotinib)	Yes	No	Yes
Searching results of afatinib
Accession	Title	Sample Count	Human Non-Small Cell Lung Cancer cells or samples	3 sensitive and 3 resistant without genetic manipulation	available mRNA expression matrix
GSE199779	Synthetic lethality of paclitaxel and afatinib in MDA-MB-231 cells	16	Yes	No	Yes
GSE167246	Transcriptomic study from total RNA extract from reconstructed Human Epidermis (RHE) at 3 time points and quatriplicats under Afatinib (100 nm) exposure versus vehicle	24	No	No	Yes
GSE190575	Afatinib and Pembrolizumab for Recurrent or Metastatic Head and Neck Squamous Cell Carcinoma (ALPHA Study): A Phase II Study with Biomarker Analysis	31	No	No	Yes
GSE141352	Effects of EGF, cetuximab, trastuzumab and afatinib on gene expression in gastric cancer cell lines	132	No	No	Yes
GSE101491	Activity of afatinib in a window pre-operative EORTC study in patients with squamous cell carcinoma of the head and neck (HNSCC)	19	No	No	Yes
GSE75466	Establishment of Afatinib-Resistant Non-Small Cell Lung Cancer Cells Derived from Tumor Xenograft Model [No treatment]	4	Yes	No	Yes
GSE75467	Establishment of Afatinib-Resistant Non-Small Cell Lung Cancer Cells Derived from Tumor Xenograft Model [Afatinib treatment]	9	Yes	No	Yes
GSE75468	Establishment of Afatinib-Resistant Non-Small Cell Lung Cancer Cells Derived from Tumor Xenograft Model	13	Yes	No	Yes
Searching results of epidermal growth factor receptor tyrosine kinase
Accession	Title	Human Non-Small Cell Lung Cancer cells or samples	3 sensitive and 3 resistant without genetic manipulation	available mRNA expression matrix
GSE168280	MUSASHI-2 RNA binding protein confers resistance to an epidermal growth factor receptor-tyrosine kinase inhibitor Osimertinib in lung adenocarcinoma	Yes	No	Yes
GSE171641	IL-26 mediates epidermal growth factor receptor-tyrosine kinase inhibitor (EGFR-TKI) resistance through endoplasmic reticulum stress signaling pathway in triple negative breast cancer cells	No	No	Yes
GSE122005	Activation of IGFBP7 Drives Resistance to Epidermal Growth Factor Receptor Tyrosine Kinase Inhibition in Lung Cancer	Yes	Yes	Yes
GSE31625	Gene Expression Patterns that Predict Sensitivity to Epidermal Growth Factor Receptor Tyrosine Kinase Inhibitors in Lung Cancer Cell Lines and Human Lung Tumors	Yes	Yes	Yes
