# Supplementary material for: Construction of the model for predicting prognosis by key genes regulating EGFR-TKI resistance
Source: Front Genet. 2022 Nov 25;13:968376. doi: 10.3389/fgene.2022.968376 (PMC9732098; doi:10.3389/fgene.2022.968376)
Supplement: Supplementary file 4 [file DataSheet5.CSV]

	Term	P-value	Genes	group
1	Epithelial Mesenchymal Transition	1.65913132130065e-05	SLC6A8;SERPINE2;CALD1;SGCB;GPC1;SPP1;PMP22;SNAI2;TGFBI;DKK1;SCG2;PTHLH	upregulated genes
2	Fatty Acid Metabolism	0.00130637319702881	ALDH3A1;FH;RDH11;BCKDHB;SUCLG2;HSD17B11;BLVRA;DECR1	upregulated genes
3	Adipogenesis	0.00151455745894206	QDPR;NDUFA5;GBE1;NMT1;PEMT;ELOVL6;TOB1;GPHN;DECR1	upregulated genes
4	Hypoxia	0.00556065914375664	DTNA;GBE1;GPC1;CAV1;PRKCA;IRS2;TGFBI;PDK1	upregulated genes
5	mTORC1 Signaling	0.00556065914375664	QDPR;RDH11;SCD;GBE1;NMT1;ELOVL6;PDK1;HSPD1	upregulated genes
6	Myc Targets V1	0.00556065914375664	PRPS2;HNRNPA3;SSB;EIF1AX;GOT2;MRPL9;MRPL23;HSPD1	upregulated genes
7	Oxidative Phosphorylation	0.00556065914375664	FH;NDUFA5;ABCB7;GOT2;COX11;MRPL35;DECR1;ACAT1	upregulated genes
8	Myogenesis	0.0181657283273261	ADCY9;DTNA;SLC6A8;SCD;PKIA;PSEN2;BDKRB2	upregulated genes
9	UV Response Dn	0.0441432838073035	CAV1;BCKDHB;PMP22;SNAI2;PRKCA	upregulated genes
10	Estrogen Response Late	0.0522165182582781	ALDH3B1;CAV1;AGR2;MAPT;SLC29A1;TOB1	upregulated genes
11	Interferon Gamma Response	7.77437460100002e-15	UBE2L6;IFI35;DDX60;USP18;IFIT3;ICAM1;OASL;IFIH1;APOL6;CASP1;DDX58;STAT2;STAT3;MX1;IFI44;TRAFD1;ARID5B;ISG15;PARP12;TAPBP;NFKBIA;IRF1;OAS3;PELI1;PTPN6;VAMP5	downregulated genes
12	Interferon Alpha Response	3.48041857341255e-10	STAT2;MX1;TRAFD1;IFI44;UBE2L6;ISG15;IFI35;DDX60;USP18;IFIT3;PARP12;OASL;IFIH1;IRF1;CASP1	downregulated genes
13	TNF-alpha Signaling via NF-kB	4.37473134001295e-08	PTGER4;DDX58;PLAUR;RNF19B;KLF4;ICAM1;VEGFA;EHD1;IFIH1;PANX1;NFKBIA;TNIP1;IL23A;IRF1;MAFF;F2RL1;IER3;HBEGF	downregulated genes
14	Hypoxia	1.20972899309524e-06	CITED2;TPBG;PLAUR;CP;NDRG1;EGFR;VEGFA;HK1;PLAC8;GYS1;NAGK;DPYSL4;ILVBL;MAFF;PGM1;IER3	downregulated genes
15	Estrogen Response Early	1.20972899309524e-06	TFAP2C;CLIC3;MAST4;WWC1;TPBG;GAB2;KLF4;AQP3;RHOD;AFF1;SLC9A3R1;KRT18;CLDN7;SFN;FKBP4;NBL1	downregulated genes
16	p53 Pathway	2.55958101810722e-05	CD82;VDR;DGKA;TGFA;RNF19B;TRAFD1;KLF4;NDRG1;ZMAT3;PERP;CASP1;SFN;IER3;HBEGF	downregulated genes
17	UV Response Up	4.36420960816217e-05	SULT1A1;NFKBIA;DLG4;GPX3;IRF1;CYP1A1;AP2S1;MGAT1;NPTXR;FKBP4;AQP3;ICAM1	downregulated genes
18	Estrogen Response Late	0.000105552447562778	TFAP2C;CLIC3;TPBG;KLF4;AFF1;SLC9A3R1;MDK;PERP;SFN;PTPN6;FKBP4;NBL1;S100A9	downregulated genes
19	Complement	0.000105552447562778	APOBEC3F;ITGAM;PLAUR;GATA3;CP;GNAI2;EHD1;PPP4C;IRF1;MAFF;S100A13;CASP1;S100A9	downregulated genes
20	Inflammatory Response	0.000105552447562778	PTGER4;SLC31A2;CD82;TPBG;PTAFR;PLAUR;NOD2;ICAM1;TAPBP;NFKBIA;IRF1;TLR3;HBEGF	downregulated genes
