# Supplementary material for: Construction of the model for predicting prognosis by key genes regulating EGFR-TKI resistance
Source: Front Genet. 2022 Nov 25;13:968376. doi: 10.3389/fgene.2022.968376 (PMC9732098; doi:10.3389/fgene.2022.968376)
Supplement: Supplementary file 5 [file DataSheet1.CSV]

	Term	P-value	Genes	group
1	positive regulation of cold-induced thermogenesis (GO:0120162)	6.03989621866742e-06	PRKAB2;FH;THRA;SCD;CAV1;GRB10;PEMT;ELOVL6;DECR1	upregulated genes
2	positive regulation of bone resorption (GO:0045780)	9.51964054312411e-06	SPP1;PRKCA;TNFRSF11A;DEF8	upregulated genes
3	neuromuscular junction development (GO:0007528)	1.4102554706078e-05	ZC4H2;F2R;LRP4;ANK3;GPHN	upregulated genes
4	positive regulation of metabolic process (GO:0009893)	2.09612787839593e-05	PRKAB2;FH;THRA;SCD;CAV1;GRB10;PEMT;ELOVL6;DECR1	upregulated genes
5	synapse organization (GO:0050808)	4.97412448006726e-05	LRFN4;FLRT3;ZC4H2;F2R;LRP4;ANK3;MAPT;DKK1;GPHN	upregulated genes
6	regulation of fatty acid metabolic process (GO:0019217)	8.1999522540362e-05	PRKAB2;PRKAA2;NCOR1;CAV1	upregulated genes
7	negative regulation of nitric oxide biosynthetic process (GO:0045019)	0.000186203976584341	ROCK2;CAV1;SIRPA	upregulated genes
8	negative regulation of nitric oxide metabolic process (GO:1904406)	0.000186203976584341	ROCK2;CAV1;SIRPA	upregulated genes
9	regulation of lipid metabolic process (GO:0019216)	0.000232869690142267	NCOR1;SMARCD3;SCD;CAV1;IRS2;ELOVL6;BBS4	upregulated genes
10	negative regulation of cell junction assembly (GO:1901889)	0.000314958567516556	DUSP22;BCAS3;ROCK2;SRC	upregulated genes
11	defense response to symbiont (GO:0140546)	1.62785158583216e-10	APOBEC3C;APOBEC3F;DDX58;STAT2;MX1;IFI6;ISG15;IFIT3;OASL;IFIH1;IRF3;IRF1;OAS3;F2RL1;TLR3;APOBEC3B;BCL2L1	downregulated genes
12	defense response to virus (GO:0051607)	4.98654658647124e-10	APOBEC3C;APOBEC3F;DDX58;STAT2;MX1;IFI6;ISG15;IFIT3;OASL;IFIH1;IRF3;IRF1;OAS3;F2RL1;TLR3;APOBEC3B;BCL2L1	downregulated genes
13	cytokine-mediated signaling pathway (GO:0019221)	5.70547410420297e-10	YAP1;CSF1R;ITGAM;PTAFR;ITGB2;IFI6;IFI35;GATA3;NOD2;IFIT3;IL27RA;ICAM1;OASL;IL1RL1;CASP1;STX3;IL13RA2;CCR2;CCR1;STAT2;STAT3;MX1;ISG15;GAB2;VEGFA;NFKBIA;IRF3;IL23A;IRF1;OAS3;PELI1;LCN2;PTPN6;TRIM38;LTBR;SOS1;BCL2L1	downregulated genes
14	positive regulation of intracellular signal transduction (GO:1902533)	4.59401429641133e-08	WWC1;TGFA;IFI35;GATA3;NOD2;DDX60;EGFR;OASL;SLC9A3R1;ERBB3;S100A13;CASP1;APOL3;VWF;GAB1;LAPTM5;GAB2;RHOC;VEGFA;IL23A;PELI1;F2RL1;SPRY2;PTPN6;TRIM38;LTBR;S100A9;TLR3;S100A8;HBEGF;BCL2L1	downregulated genes
15	positive regulation of response to external stimulus (GO:0032103)	5.39210941208454e-08	PTGER4;RIOK3;IFI35;DDX60;OASL;NFKBIA;TNIP1;IL23A;MDK;F2RL1;STX3;S100A9;S100A8;TLR3;CCR2	downregulated genes
16	positive regulation of interferon-beta production (GO:0032728)	2.65688162341028e-07	IFIH1;IRF3;DDX58;RIOK3;IRF1;OAS3;ISG15;TLR3	downregulated genes
17	cellular response to type I interferon (GO:0071357)	3.32591333764502e-07	IRF3;IRF1;OAS3;STAT2;MX1;IFI6;ISG15;IFI35;IFIT3;OASL	downregulated genes
18	type I interferon signaling pathway (GO:0060337)	3.32591333764502e-07	IRF3;IRF1;OAS3;STAT2;MX1;IFI6;ISG15;IFI35;IFIT3;OASL	downregulated genes
19	negative regulation of cytokine production (GO:0001818)	3.40766603658602e-07	PTGER4;PPP1R11;DDX58;SFTPD;LAPTM5;UBE2L6;ISG15;KLF4;HERC5;IFIH1;IRF3;GPNMB;IL23A;F2RL1;PTPN6;ABCD1	downregulated genes
20	regulation of inflammatory response (GO:0050727)	3.62067094499722e-07	PTGER4;SPATA2;IFI35;GATA3;NOD2;KLF4;USP18;NFKBIA;ACE2;TNIP1;IL23A;MDK;CASP1;S100A9;TLR3;S100A8;CCR2	downregulated genes
