# Supplementary material for: Construction of the model for predicting prognosis by key genes regulating EGFR-TKI resistance
Source: Front Genet. 2022 Nov 25;13:968376. doi: 10.3389/fgene.2022.968376 (PMC9732098; doi:10.3389/fgene.2022.968376)
Supplement: Supplementary file 6 [file DataSheet2.CSV]

	Term	P-value	Genes	group
1	mitochondrial matrix (GO:0005759)	4.82666202595225e-06	FH;FECH;ELAC2;GOT2;BCKDHB;MRPL35;ACAT1;HSPD1;ARL2BP;CPS1;PCCA;SUCLG2;NT5M;MRPL9;NUDT13;PDK1;DECR1	upregulated genes
2	neuromuscular junction (GO:0031594)	1.03214106850067e-05	SERPINE2;F2R;PSEN2;LRP4;ANK3;SYNC	upregulated genes
3	mitochondrial inner membrane (GO:0005743)	0.0016007484439401	FECH;NDUFA5;ABCB7;AGK;SRC;PSEN2;COX11;MRPL9;MRPL23;MRPL35;CDS2;HSPD1	upregulated genes
4	neurofibrillary tangle (GO:0097418)	0.00172900965870644	MAPT;NEFH	upregulated genes
5	ribose phosphate diphosphokinase complex (GO:0002189)	0.00172900965870644	PRPS2;PRPSAP2	upregulated genes
6	intracellular organelle lumen (GO:0070013)	0.0023555646441293	FH;FECH;ELAC2;GOT2;BCKDHB;PYGL;ACAT1;HSPD1;BACE1;ARL2BP;CPS1;PCCA;TCN1;GPC1;SPP1;SUCLG2;COL8A1;NT5M;SCG2;NUDT13;PDK1;DECR1	upregulated genes
7	organelle inner membrane (GO:0019866)	0.00249038480298192	FECH;NDUFA5;ABCB7;AGK;SRC;PSEN2;MRPL9;MRPL23;MRPL35;LBR;CDS2;HSPD1	upregulated genes
8	plasma membrane raft (GO:0044853)	0.00483202869815809	SRC;CAV1;F2R;LRP4;LRP8	upregulated genes
9	synaptic membrane (GO:0097060)	0.00487399580290968	FLRT3;LRP4;GPHN	upregulated genes
10	sarcolemma (GO:0042383)	0.00508683753121262	POPDC3;CAV1;ANK3;SYNC	upregulated genes
11	bounding membrane of organelle (GO:0098588)	8.32968078470684e-06	RYR1;NAPA;SCARB2;PLEKHF1;PTAFR;NCF4;XYLT1;TGFA;ITPR2;ATP2C2;ABCA12;FUT1;EGFR;GGA1;CHST11;DSE;AP2S1;MGAT1;C1GALT1;RHOF;NMNAT2;RHOD;TAPBP;EHD1;ACE2;STIM1;DLG4;MGAT4A;PECAM1;B3GNT2;PICK1;TLR3;HBEGF	downregulated genes
12	cytoplasmic vesicle membrane (GO:0030659)	1.0798481748813e-05	RYR1;SCARB2;PLEKHF1;ABCA4;PTAFR;NCF4;DYSF;ITPR2;RHOF;RHOD;EGFR;EHD1;ACE2;GGA1;DLG4;AP2S1;PECAM1;PICK1;VAMP5;TLR3;HBEGF	downregulated genes
13	cornified envelope (GO:0001533)	0.000139575437164584	CSTA;JUP;PKP2;PI3;IVL;SPRR1B	downregulated genes
14	cell-cell junction (GO:0005911)	0.000191814117303641	CDCA3;JUP;GAB1;AQP3;NDRG1;RASIP1;VEGFA;CNN3;OCLN;ARVCF;KRT18;PERP;PKP2;PECAM1;STX3	downregulated genes
15	endocytic vesicle (GO:0030139)	0.000893302702837891	SCARB2;EHD1;ACE2;DLG4;SFTPD;DYSF;AP2S1;PICK1;NOD2;CORO1A;HBEGF	downregulated genes
16	secretory granule lumen (GO:0034774)	0.000956316473425	CAP1;JUP;CAB39;VWF;GTPBP2;VEGFA;PLAC8;HEBP2;CRISPLD2;LCN2;PADI2;TIMP3;PTPN6;S100A9;S100A8	downregulated genes
17	cytoskeleton (GO:0005856)	0.000984780184111844	TMOD1;MACF1;JUP;DDX58;DENND2A;MX1;KLHL2;RHOF;NOD2;RHOC;DDX60;RHOD;NDRG1;TRIOBP;CNN3;SLC9A3R1;BIN1;KRT16;DLG4;CDC42EP3;SPRY2;S100A9;S100A8	downregulated genes
18	intermediate filament cytoskeleton (GO:0045111)	0.000995976027644841	RTN2;MACF1;KRT18;KRT16;PKP2;DDX60;S100A8	downregulated genes
19	intermediate filament (GO:0005882)	0.00236487453878414	RTN2;MACF1;KRT18;KRT16;PKP2	downregulated genes
20	endocytic vesicle membrane (GO:0030666)	0.00296684406161056	SCARB2;ACE2;DLG4;AP2S1;TGFA;PICK1;EGFR;TAPBP;HBEGF	downregulated genes
